# Supplementary material for: TLR3 activation mediates partial epithelial-to-mesenchymal transition in human keratinocytes
Source: Life Sci Alliance. 2024 Sep 30;7(12):e202402777. doi: 10.26508/lsa.202402777 (PMC11443013; doi:10.26508/lsa.202402777)
Supplement: Supplementary file 1 [file LSA-2024-02777_TableS1.xlsx]

## Sheet: Sheet1
	Supplemental Table 1: Hallmark gene set data from 72hr UVB treated cells
	Pathway	p-value	p-adjusted	NES
	HALLMARK_EPITHELIAL_MESENCHYMAL_TRANSITION	3.175e-18	1.587e-16	2.58332
	HALLMARK_APICAL_JUNCTION	7.787e-14	1.947e-12	2.40427
	HALLMARK_E2F_TARGETS	1.952e-12	3.254e-11	2.23026
	HALLMARK_INTERFERON_GAMMA_RESPONSE	3.447e-12	4.308e-11	2.323
	HALLMARK_COAGULATION	2.525e-11	1.803e-10	2.45126
	HALLMARK_G2M_CHECKPOINT	2.374e-11	1.803e-10	2.17748
	HALLMARK_KRAS_SIGNALING_UP	1.865e-11	1.803e-10	2.34221
	HALLMARK_COMPLEMENT	4.373e-10	2.733e-09	2.1908
	HALLMARK_INTERFERON_ALPHA_RESPONSE	1.925e-09	1.069e-08	2.30098
	HALLMARK_MITOTIC_SPINDLE	4.125e-07	2.062e-06	1.8961
	HALLMARK_CHOLESTEROL_HOMEOSTASIS	7.131e-07	3.241e-06	2.13598
	HALLMARK_FATTY_ACID_METABOLISM	3.368e-06	1.403e-05	1.98662
	HALLMARK_IL2_STAT5_SIGNALING	8.933e-06	3.19e-05	1.87039
	HALLMARK_TNFA_SIGNALING_VIA_NFKB	8.912e-06	3.19e-05	1.82918
	HALLMARK_INFLAMMATORY_RESPONSE	1.104e-05	3.679e-05	1.91157
	HALLMARK_MYOGENESIS	1.179e-05	3.684e-05	1.89541
	HALLMARK_ESTROGEN_RESPONSE_LATE	5.594e-05	0.00016	1.77141
	HALLMARK_XENOBIOTIC_METABOLISM	8.984e-05	0.00025	1.76227
	HALLMARK_GLYCOLYSIS	0.0002	0.00053	1.68156
	HALLMARK_ANDROGEN_RESPONSE	0.00043	0.00107	1.76658
	HALLMARK_MTORC1_SIGNALING	0.0005	0.0012	1.60859
	HALLMARK_ALLOGRAFT_REJECTION	0.00089	0.00202	1.72683
	HALLMARK_APICAL_SURFACE	0.00097	0.00211	1.87278
	HALLMARK_ESTROGEN_RESPONSE_EARLY	0.00104	0.00216	1.60124
	HALLMARK_HYPOXIA	0.0017	0.0034	1.56452
	HALLMARK_APOPTOSIS	0.00185	0.00355	1.59774
	HALLMARK_PROTEIN_SECRETION	0.00228	0.00423	-1.61548
	HALLMARK_UNFOLDED_PROTEIN_RESPONSE	0.00363	0.00648	-1.54382
	HALLMARK_PEROXISOME	0.00392	0.00675	1.62737
	HALLMARK_ANGIOGENESIS	0.0042	0.007	1.76779
	HALLMARK_IL6_JAK_STAT3_SIGNALING	0.01078	0.01739	1.60656
	HALLMARK_P53_PATHWAY	0.01292	0.02019	1.41189
	HALLMARK_ADIPOGENESIS	0.02017	0.03056	1.3917
	HALLMARK_UV_RESPONSE_UP	0.02331	0.03428	1.40768
	HALLMARK_UV_RESPONSE_DN	0.03456	0.04938	1.37574
	HALLMARK_HEDGEHOG_SIGNALING	0.03559	0.04943	1.52271
	HALLMARK_SPERMATOGENESIS	0.09202	0.12435	1.31724
	HALLMARK_TGF_BETA_SIGNALING	0.09867	0.12983	1.32286
	HALLMARK_KRAS_SIGNALING_DN	0.13962	0.179	1.24392
	HALLMARK_NOTCH_SIGNALING	0.18902	0.23628	1.24061
	HALLMARK_BILE_ACID_METABOLISM	0.27033	0.32968	1.12866
	HALLMARK_PI3K_AKT_MTOR_SIGNALING	0.31355	0.37328	-1.06422
	HALLMARK_MYC_TARGETS_V2	0.40444	0.46162	1.03467
	HALLMARK_OXIDATIVE_PHOSPHORYLATION	0.40623	0.46162	1.02986
	HALLMARK_REACTIVE_OXYGEN_SPECIES_PATHWAY	0.49802	0.55335	0.97501
	HALLMARK_HEME_METABOLISM	0.66253	0.70841	-0.9342
	HALLMARK_PANCREAS_BETA_CELLS	0.66591	0.70841	0.84873
	HALLMARK_WNT_BETA_CATENIN_SIGNALING	0.83677	0.87164	0.7523
	HALLMARK_DNA_REPAIR	0.85584	0.87331	0.80486
	HALLMARK_MYC_TARGETS_V1	0.90531	0.90531	-0.85492
