# Supplementary material for: TLR3 activation mediates partial epithelial-to-mesenchymal transition in human keratinocytes
Source: Life Sci Alliance. 2024 Sep 30;7(12):e202402777. doi: 10.26508/lsa.202402777 (PMC11443013; doi:10.26508/lsa.202402777)
Supplement: Supplementary file 2 [file LSA-2024-02777_TableS2.xlsx]

## Sheet: Sheet1
	Supplemental Table 2: Hallmark gene set data from 72hr poly(I:C) treated cells
	Pathway	p-value	p-adjusted	NES
	HALLMARK_INTERFERON_GAMMA_RESPONSE	2.179e-34	1.09e-32	3.0598
	HALLMARK_TNFA_SIGNALING_VIA_NFKB	1.64e-23	4.101e-22	2.76154
	HALLMARK_INTERFERON_ALPHA_RESPONSE	3.05e-18	5.083e-17	2.80304
	HALLMARK_EPITHELIAL_MESENCHYMAL_TRANSITION	7.551e-13	8.02e-12	2.38403
	HALLMARK_INFLAMMATORY_RESPONSE	8.02e-13	8.02e-12	2.45538
	HALLMARK_OXIDATIVE_PHOSPHORYLATION	4.32e-11	3.6e-10	-2.21425
	HALLMARK_KRAS_SIGNALING_UP	4.401e-10	3.143e-09	2.28339
	HALLMARK_APICAL_JUNCTION	8.128e-10	5.08e-09	2.19221
	HALLMARK_MYC_TARGETS_V1	2.603e-09	1.446e-08	-2.04816
	HALLMARK_COMPLEMENT	5.929e-09	2.965e-08	2.16622
	HALLMARK_IL6_JAK_STAT3_SIGNALING	2.234e-08	1.015e-07	2.35888
	HALLMARK_MTORC1_SIGNALING	6.696e-08	2.79e-07	-1.95202
	HALLMARK_COAGULATION	1.266e-07	4.868e-07	2.20922
	HALLMARK_ALLOGRAFT_REJECTION	1.339e-06	4.784e-06	2.08642
	HALLMARK_UNFOLDED_PROTEIN_RESPONSE	2.466e-06	8.22e-06	-1.9892
	HALLMARK_IL2_STAT5_SIGNALING	9.104e-05	0.00028	1.74539
	HALLMARK_KRAS_SIGNALING_DN	0.0001	0.0003	1.9178
	HALLMARK_APICAL_SURFACE	0.00033	0.00092	1.96116
	HALLMARK_ADIPOGENESIS	0.0006	0.00158	-1.63977
	HALLMARK_MITOTIC_SPINDLE	0.0009	0.00225	1.58856
	HALLMARK_REACTIVE_OXYGEN_SPECIES_PATHWAY	0.00199	0.00475	-1.76659
	HALLMARK_ESTROGEN_RESPONSE_EARLY	0.00248	0.00563	1.56041
	HALLMARK_MYC_TARGETS_V2	0.00266	0.00579	-1.6933
	HALLMARK_XENOBIOTIC_METABOLISM	0.0057	0.01188	-1.47235
	HALLMARK_UV_RESPONSE_UP	0.00737	0.01474	1.5129
	HALLMARK_APOPTOSIS	0.01087	0.02042	1.47487
	HALLMARK_HEDGEHOG_SIGNALING	0.01144	0.02042	1.67274
	HALLMARK_WNT_BETA_CATENIN_SIGNALING	0.0112	0.02042	-1.62936
	HALLMARK_ESTROGEN_RESPONSE_LATE	0.03738	0.06445	1.34793
	HALLMARK_HYPOXIA	0.04691	0.07818	1.3209
	HALLMARK_FATTY_ACID_METABOLISM	0.04973	0.08022	-1.28906
	HALLMARK_P53_PATHWAY	0.08312	0.12907	-1.19743
	HALLMARK_SPERMATOGENESIS	0.08519	0.12907	-1.29269
	HALLMARK_CHOLESTEROL_HOMEOSTASIS	0.08993	0.13225	-1.2836
	HALLMARK_PANCREAS_BETA_CELLS	0.11327	0.16181	-1.37549
	HALLMARK_DNA_REPAIR	0.20558	0.28553	-1.11195
	HALLMARK_BILE_ACID_METABOLISM	0.2363	0.31933	1.152
	HALLMARK_GLYCOLYSIS	0.24645	0.32427	-1.08375
	HALLMARK_TGF_BETA_SIGNALING	0.30312	0.38861	1.1041
	HALLMARK_HEME_METABOLISM	0.32262	0.40327	-1.05086
	HALLMARK_G2M_CHECKPOINT	0.34189	0.41694	1.05516
	HALLMARK_UV_RESPONSE_DN	0.38374	0.45684	1.03854
	HALLMARK_MYOGENESIS	0.44236	0.51437	1.0073
	HALLMARK_ANDROGEN_RESPONSE	0.53796	0.61132	0.95592
	HALLMARK_ANGIOGENESIS	0.67873	0.73775	0.84198
	HALLMARK_NOTCH_SIGNALING	0.67221	0.73775	0.85488
	HALLMARK_E2F_TARGETS	0.74385	0.79133	0.88171
	HALLMARK_PI3K_AKT_MTOR_SIGNALING	0.85174	0.88723	0.79048
	HALLMARK_PEROXISOME	0.92499	0.93167	-0.765
	HALLMARK_PROTEIN_SECRETION	0.93167	0.93167	0.7329
