# Supplementary material for: TLR3 activation mediates partial epithelial-to-mesenchymal transition in human keratinocytes
Source: Life Sci Alliance. 2024 Sep 30;7(12):e202402777. doi: 10.26508/lsa.202402777 (PMC11443013; doi:10.26508/lsa.202402777)
Supplement: Supplementary file 3 [file LSA-2024-02777_TableS3.xlsx]

## Sheet: Sheet1
	Supplemental Table 3: Upregulated and downregulated genes in EMT in 72hr UVB treated cells
	genes	logFC	p-value	adj. p-value	SYMBOL
	ENSG00000115414	4.67359	8.657e-18	1.093e-13	FN1
	ENSG00000105825	5.0998	1.228e-13	1.41e-10	TFPI2
	ENSG00000135318	2.66392	3.378e-12	1.854e-09	NT5E
	ENSG00000164171	2.03849	5.901e-12	2.661e-09	ITGA2
	ENSG00000137801	2.93156	1.599e-11	4.925e-09	THBS1
	ENSG00000082781	1.8045	4.544e-11	1.039e-08	ITGB5
	ENSG00000026025	1.81976	4.978e-11	1.084e-08	VIM
	ENSG00000135919	1.89028	2.621e-10	4.101e-08	SERPINE2
	ENSG00000182667	3.92877	2.683e-10	4.105e-08	NTM
	ENSG00000176788	1.35622	3.11e-10	4.62e-08	BASP1
	ENSG00000133110	2.9532	3.765e-10	5.32e-08	POSTN
	ENSG00000196611	5.0137	7.833e-10	9.073e-08	MMP1
	ENSG00000085063	1.41241	8.818e-10	9.766e-08	CD59
	ENSG00000087494	1.7588	1.837e-09	1.731e-07	PTHLH
	ENSG00000102265	1.51789	4.182e-09	3.342e-07	TIMP1
	ENSG00000124225	1.1888	1.104e-08	6.967e-07	PMEPA1
	ENSG00000100097	1.33062	1.156e-08	7.227e-07	LGALS1
	ENSG00000120708	1.882	1.689e-08	1.006e-06	TGFBI
	ENSG00000026508	0.96996	1.939e-08	1.103e-06	CD44
	ENSG00000058085	2.50587	2.099e-08	1.152e-06	LAMC2
	ENSG00000153071	4.15797	3.883e-08	1.857e-06	DAB2
	ENSG00000011422	1.40143	3.912e-08	1.864e-06	PLAUR
	ENSG00000198959	4.9174	4.444e-08	2.063e-06	TGM2
	ENSG00000038427	2.78256	5.041e-08	2.289e-06	VCAN
	ENSG00000166825	3.09732	5.856e-08	2.585e-06	ANPEP
	ENSG00000041982	-1.71717	6.349e-08	2.727e-06	TNC
	ENSG00000149968	6.04139	6.947e-08	2.876e-06	MMP3
	ENSG00000143369	2.51375	7.903e-08	3.158e-06	ECM1
	ENSG00000163430	1.12534	1.177e-07	4.391e-06	FSTL1
	ENSG00000053747	1.33528	2.293e-07	7.532e-06	LAMA3
	ENSG00000115884	0.98366	3.388e-07	1.031e-05	SDC1
	ENSG00000141753	-1.11183	4.673e-07	1.336e-05	IGFBP4
	ENSG00000106366	1.08503	5.745e-07	1.561e-05	SERPINE1
	ENSG00000122641	2.54224	8.442e-07	2.082e-05	INHBA
	ENSG00000163739	2.55025	1.373e-06	3.03e-05	CXCL1
	ENSG00000118523	1.5178	1.481e-06	3.192e-05	CCN2
	ENSG00000146674	-2.291	1.598e-06	3.403e-05	IGFBP3
	ENSG00000116260	0.96764	1.937e-06	3.976e-05	QSOX1
	ENSG00000179163	1.25921	2.075e-06	4.139e-05	FUCA1
	ENSG00000149591	1.82683	2.115e-06	4.18e-05	TAGLN
	ENSG00000099860	0.91709	2.351e-06	4.51e-05	GADD45B
	ENSG00000151914	-1.15495	2.826e-06	5.191e-05	DST
	ENSG00000113657	1.72935	6.253e-06	9.322e-05	DPYSL3
	ENSG00000078098	4.17503	6.971e-06	0.0001	FAP
	ENSG00000142227	2.38278	9.392e-06	0.00013	EMP3
	ENSG00000186340	0.83666	1.496e-05	0.00018	THBS2
	ENSG00000198467	1.29117	1.692e-05	0.0002	TPM2
	ENSG00000152377	-1.87635	1.824e-05	0.00021	SPOCK1
	ENSG00000131435	0.93418	2.065e-05	0.00023	PDLIM4
	ENSG00000138685	-0.9368	2.488e-05	0.00027	FGF2
	ENSG00000128595	-0.64788	3.635e-05	0.00036	CALU
	ENSG00000115457	0.94229	4.101e-05	0.0004	IGFBP2
	ENSG00000060718	3.51763	4.216e-05	0.0004	COL11A1
	ENSG00000114270	0.88911	4.478e-05	0.00042	COL7A1
	ENSG00000184347	-1.39427	4.885e-05	0.00045	SLIT3
	ENSG00000182492	-3.38492	7.279e-05	0.00062	BGN
	ENSG00000197614	2.04877	7.822e-05	0.00066	MFAP5
	ENSG00000118503	1.09969	0.00011	0.00086	TNFAIP3
	ENSG00000077942	0.71083	0.00011	0.00087	FBLN1
	ENSG00000087303	2.04454	0.00012	0.00093	NID2
	ENSG00000116717	-0.77013	0.00013	0.001	GADD45A
	ENSG00000105329	1.25402	0.00018	0.00126	TGFB1
	ENSG00000140416	0.6421	0.00022	0.00145	TPM1
	ENSG00000172638	1.20615	0.00027	0.00171	EFEMP2
	ENSG00000108821	0.8678	0.00028	0.00174	COL1A1
	ENSG00000100234	0.50268	0.00037	0.0022	TIMP3
	ENSG00000198934	1.72577	0.00042	0.0024	MAGEE1
	ENSG00000109099	2.99469	0.00043	0.00243	PMP22
	ENSG00000065534	0.9691	0.00044	0.0025	MYLK
	ENSG00000087245	2.64198	0.00052	0.00284	MMP2
	ENSG00000101335	1.27087	0.00056	0.00301	MYL9
	ENSG00000019549	0.59718	0.00061	0.00325	SNAI2
	ENSG00000196924	1.11655	0.00067	0.0035	FLNA
	ENSG00000130066	0.55917	0.00072	0.00372	SAT1
	ENSG00000196569	2.16075	0.00076	0.00388	LAMA2
	ENSG00000083444	0.66264	0.0009	0.00441	PLOD1
	ENSG00000101825	2.10075	0.00106	0.00497	MXRA5
	ENSG00000161638	1.18987	0.00131	0.00588	ITGA5
	ENSG00000042493	0.55982	0.00146	0.00639	CAPG
	ENSG00000134013	3.14628	0.00148	0.00645	LOXL2
	ENSG00000163661	0.93594	0.00169	0.00719	PTX3
	ENSG00000168487	0.50121	0.00224	0.00893	BMP1
	ENSG00000150630	2.21553	0.00258	0.00999	VEGFC
	ENSG00000026103	0.8332	0.00294	0.01109	FAS
	ENSG00000177606	-0.39071	0.00342	0.01248	JUN
	ENSG00000113140	0.47019	0.0044	0.01517	SPARC
	ENSG00000006016	0.91246	0.00529	0.01758	CRLF1
	ENSG00000063660	-0.46728	0.00553	0.01818	GPC1
	ENSG00000073008	-0.43076	0.00718	0.02241	PVR
	ENSG00000157227	0.54356	0.0084	0.02551	MMP14
	ENSG00000150093	0.48942	0.00878	0.02641	ITGB1
	ENSG00000143878	0.53116	0.0094	0.028	RHOB
	ENSG00000112186	0.63567	0.00954	0.02833	CAP2
	ENSG00000167460	0.51495	0.01041	0.03037	TPM4
	ENSG00000134871	1.23696	0.01158	0.03304	COL4A2
	ENSG00000070404	-0.32414	0.01487	0.03991	FSTL3
	ENSG00000182985	0.34755	0.02005	0.05056	CADM1
	ENSG00000116157	0.9169	0.02145	0.0533	GPX7
	ENSG00000107796	1.95491	0.02729	0.06433	ACTA2
	ENSG00000187498	0.5011	0.03023	0.06984	COL4A1
	ENSG00000152661	-0.39463	0.03084	0.07096	GJA1
	ENSG00000122786	0.37619	0.03434	0.07732	CALD1
	ENSG00000107984	-0.58817	0.03534	0.07937	DKK1
	ENSG00000142871	0.40744	0.04883	0.10217	CCN1
	ENSG00000204262	0.60555	0.05123	0.10622	COL5A2
	ENSG00000152952	0.42263	0.05534	0.11276	PLOD2
	ENSG00000130309	0.27903	0.05587	0.11354	COLGALT1
	ENSG00000117385	0.54421	0.06488	0.1279	P3H1
	ENSG00000111799	0.30035	0.0785	0.14835	COL12A1
	ENSG00000109321	-0.31489	0.10232	0.18278	AREG
	ENSG00000163710	-0.54062	0.11096	0.1945	PCOLCE2
	ENSG00000114251	0.28318	0.11775	0.20332	WNT5A
	ENSG00000166794	-0.33994	0.11784	0.20342	PPIB
	ENSG00000166508	-0.21275	0.13185	0.22231	MCM7
	ENSG00000135862	-0.18601	0.13245	0.22306	LAMC1
	ENSG00000177283	0.38498	0.14865	0.24487	FZD8
	ENSG00000180914	-1.09763	0.15899	0.25799	OXTR
	ENSG00000073712	-0.22578	0.16982	0.27104	FERMT2
	ENSG00000104332	0.23499	0.18689	0.29139	SFRP1
	ENSG00000134250	-0.22688	0.23065	0.34209	NOTCH2
	ENSG00000163069	-0.13571	0.26121	0.37615	SGCB
	ENSG00000145147	0.19758	0.32471	0.44428	SLIT2
	ENSG00000149257	0.09892	0.33186	0.45132	SERPINH1
	ENSG00000138829	0.15915	0.35757	0.47784	FBN2
	ENSG00000084636	-0.1421	0.37701	0.49776	COL16A1
	ENSG00000129038	-0.15059	0.38937	0.50971	LOXL1
	ENSG00000123384	0.10582	0.46129	0.57918	LRP1
	ENSG00000130821	-0.09822	0.46573	0.58348	SLC6A8
	ENSG00000166033	0.1035	0.48305	0.59882	HTRA1
	ENSG00000112715	0.07627	0.5772	0.68244	VEGFA
	ENSG00000122218	-0.06934	0.58159	0.68589	COPA
	ENSG00000138448	-0.08297	0.60976	0.70918	ITGAV
	ENSG00000106484	0.11231	0.64832	0.74105	MEST
	ENSG00000106397	-0.08846	0.65217	0.7439	PLOD3
	ENSG00000166147	-0.17697	0.68965	0.77513	FBN1
	ENSG00000069702	0.09478	0.70661	0.78861	TGFBR3
	ENSG00000124145	-0.04978	0.72661	0.80418	SDC4
	ENSG00000130635	-0.1136	0.72896	0.80601	COL5A1
	ENSG00000101680	0.06979	0.78036	0.84452	LAMA1
	ENSG00000070087	0.03135	0.86159	0.90458	PFN2
	ENSG00000171812	-0.03202	0.92934	0.95226	COL8A2
	ENSG00000006327	0.00885	0.9482	0.96532	TNFRSF12A
	ENSG00000106823	0.00523	0.98965	0.99343	ECM2
