# Supplementary material for: TLR3 activation mediates partial epithelial-to-mesenchymal transition in human keratinocytes
Source: Life Sci Alliance. 2024 Sep 30;7(12):e202402777. doi: 10.26508/lsa.202402777 (PMC11443013; doi:10.26508/lsa.202402777)
Supplement: Supplementary file 4 [file LSA-2024-02777_TableS4.xlsx]

## Sheet: Sheet1
	Supplemental Table 4: Upregulated and downregulated genes in EMT in 72hr poly(I:C) treated cells
	genes	logFC	p-value	adj. p-value	SYMBOL
	ENSG00000115414	2.01003	1.339e-14	8.339e-11	FN1
	ENSG00000163739	2.23839	1.687e-12	3.002e-09	CXCL1
	ENSG00000118503	2.7231	4.928e-12	5.114e-09	TNFAIP3
	ENSG00000152377	5.00145	6.494e-11	3.676e-08	SPOCK1
	ENSG00000122641	1.88231	9.823e-11	4.705e-08	INHBA
	ENSG00000011422	1.64528	2.042e-10	7.948e-08	PLAUR
	ENSG00000166825	1.40145	3.658e-10	1.302e-07	ANPEP
	ENSG00000053747	1.35454	8.782e-08	1.176e-05	LAMA3
	ENSG00000130635	1.65626	1.368e-07	1.654e-05	COL5A1
	ENSG00000164171	0.85154	2.766e-07	3.049e-05	ITGA2
	ENSG00000169429	3.2297	1.301e-06	9.816e-05	CXCL8
	ENSG00000008517	4.19261	1.312e-06	9.845e-05	IL32
	ENSG00000058085	1.4595	2.04e-06	0.00014	LAMC2
	ENSG00000198959	1.36574	3.256e-06	0.00019	TGM2
	ENSG00000124145	1.13179	6.169e-06	0.00033	SDC4
	ENSG00000124225	0.59051	7.026e-06	0.00036	PMEPA1
	ENSG00000168487	0.83976	1.86e-05	0.00079	BMP1
	ENSG00000166147	2.43344	1.945e-05	0.00082	FBN1
	ENSG00000105825	0.5905	2.648e-05	0.001	TFPI2
	ENSG00000143878	0.63666	3.021e-05	0.00109	RHOB
	ENSG00000085063	0.67044	3.096e-05	0.0011	CD59
	ENSG00000138448	0.66693	3.214e-05	0.00113	ITGAV
	ENSG00000102265	-0.88234	7.922e-05	0.00222	TIMP1
	ENSG00000118523	-0.98318	7.993e-05	0.00224	CCN2
	ENSG00000135318	0.528	0.00013	0.0032	NT5E
	ENSG00000108821	0.87473	0.00017	0.00398	COL1A1
	ENSG00000130821	-0.60609	0.00021	0.00449	SLC6A8
	ENSG00000204262	0.95486	0.00024	0.00508	COL5A2
	ENSG00000123384	0.91771	0.00024	0.00508	LRP1
	ENSG00000135862	0.4393	0.00029	0.00577	LAMC1
	ENSG00000111799	0.65732	0.00041	0.00737	COL12A1
	ENSG00000153071	0.85256	0.00088	0.0131	DAB2
	ENSG00000114270	0.85	0.00089	0.01322	COL7A1
	ENSG00000161638	1.1562	0.00092	0.01355	ITGA5
	ENSG00000070404	0.46884	0.00092	0.01356	FSTL3
	ENSG00000157227	0.90862	0.00094	0.0138	MMP14
	ENSG00000069702	-1.67623	0.00101	0.01447	TGFBR3
	ENSG00000140416	0.44848	0.00116	0.0158	TPM1
	ENSG00000120708	-0.60607	0.00116	0.0158	TGFBI
	ENSG00000106397	0.63679	0.0013	0.01716	PLOD3
	ENSG00000113140	0.45214	0.00163	0.01991	SPARC
	ENSG00000164136	2.10304	0.00189	0.02227	IL15
	ENSG00000138829	-0.4558	0.00235	0.02575	FBN2
	ENSG00000141753	0.6055	0.00358	0.03465	IGFBP4
	ENSG00000142871	-0.43519	0.00525	0.04566	CCN1
	ENSG00000166033	-0.32728	0.00564	0.0479	HTRA1
	ENSG00000113657	0.65794	0.00995	0.07101	DPYSL3
	ENSG00000101335	1.01979	0.01469	0.09287	MYL9
	ENSG00000151914	-0.52085	0.01546	0.09563	DST
	ENSG00000134250	0.44566	0.01763	0.10339	NOTCH2
	ENSG00000146674	1.84622	0.01794	0.10449	IGFBP3
	ENSG00000115457	-0.40211	0.02206	0.11972	IGFBP2
	ENSG00000150630	0.51416	0.02351	0.12458	VEGFC
	ENSG00000087245	0.5696	0.02696	0.13676	MMP2
	ENSG00000130309	0.25955	0.02984	0.14537	COLGALT1
	ENSG00000166794	-0.5536	0.03081	0.14826	PPIB
	ENSG00000006327	0.31003	0.03541	0.16228	TNFRSF12A
	ENSG00000187498	0.36767	0.03572	0.16307	COL4A1
	ENSG00000198467	-0.43801	0.03784	0.168	TPM2
	ENSG00000114251	0.31127	0.03792	0.16813	WNT5A
	ENSG00000106366	0.26469	0.0448	0.18649	SERPINE1
	ENSG00000073712	0.24798	0.04785	0.19402	FERMT2
	ENSG00000143369	0.39512	0.04993	0.2003	ECM1
	ENSG00000026025	0.31204	0.05088	0.20262	VIM
	ENSG00000150093	0.49189	0.05147	0.20426	ITGB1
	ENSG00000109099	0.97393	0.05537	0.21432	PMP22
	ENSG00000128595	0.26986	0.05776	0.21988	CALU
	ENSG00000149591	-0.4351	0.05955	0.22335	TAGLN
	ENSG00000112715	0.23396	0.06149	0.22728	VEGFA
	ENSG00000182667	0.25969	0.06192	0.22842	NTM
	ENSG00000100097	0.22865	0.06947	0.24702	LGALS1
	ENSG00000149257	0.26103	0.06994	0.2479	SERPINH1
	ENSG00000139278	0.91629	0.08152	0.27026	GLIPR1
	ENSG00000099860	0.31746	0.08495	0.27678	GADD45B
	ENSG00000087303	0.77465	0.11135	0.32636	NID2
	ENSG00000177606	0.23583	0.11873	0.33866	JUN
	ENSG00000154096	0.64218	0.12028	0.34134	THY1
	ENSG00000038427	0.37964	0.12272	0.3449	VCAN
	ENSG00000171812	-0.495	0.12335	0.3455	COL8A2
	ENSG00000084636	0.30415	0.12413	0.34675	COL16A1
	ENSG00000116157	0.42615	0.12611	0.35024	GPX7
	ENSG00000170558	0.91501	0.12831	0.35318	CDH2
	ENSG00000145147	0.23529	0.13026	0.35674	SLIT2
	ENSG00000026103	0.36904	0.13421	0.36261	FAS
	ENSG00000133110	-0.40559	0.13493	0.36354	POSTN
	ENSG00000115884	0.23959	0.1355	0.36379	SDC1
	ENSG00000163710	-0.53416	0.15096	0.38594	PCOLCE2
	ENSG00000172638	0.2502	0.1698	0.41397	EFEMP2
	ENSG00000167460	0.17837	0.19183	0.44215	TPM4
	ENSG00000196611	0.28376	0.20584	0.46137	MMP1
	ENSG00000186340	0.13406	0.21081	0.46686	THBS2
	ENSG00000100234	-0.20366	0.22148	0.48118	TIMP3
	ENSG00000107796	-0.88435	0.22376	0.4841	ACTA2
	ENSG00000131435	0.15374	0.23385	0.49483	PDLIM4
	ENSG00000179163	0.17024	0.26814	0.53375	FUCA1
	ENSG00000063660	0.17951	0.30896	0.57883	GPC1
	ENSG00000134013	0.31008	0.3503	0.61893	LOXL2
	ENSG00000184347	-0.29649	0.38637	0.65095	SLIT3
	ENSG00000196924	0.27069	0.3873	0.65133	FLNA
	ENSG00000177283	0.20207	0.39313	0.65666	FZD8
	ENSG00000073008	-0.08853	0.40609	0.66703	PVR
	ENSG00000060718	0.23549	0.40685	0.66761	COL11A1
	ENSG00000070087	0.10533	0.41285	0.67364	PFN2
	ENSG00000196569	0.29703	0.4154	0.6753	LAMA2
	ENSG00000152952	-0.14554	0.42239	0.68029	PLOD2
	ENSG00000041982	-0.16257	0.44282	0.69495	TNC
	ENSG00000197614	0.24867	0.45293	0.70284	MFAP5
	ENSG00000180914	0.23706	0.45342	0.70325	OXTR
	ENSG00000117385	0.14893	0.45471	0.70447	P3H1
	ENSG00000106484	0.1801	0.47533	0.72029	MEST
	ENSG00000101680	-0.15122	0.49105	0.73135	LAMA1
	ENSG00000083444	0.09256	0.49399	0.73362	PLOD1
	ENSG00000182985	-0.0825	0.49703	0.7351	CADM1
	ENSG00000112186	0.16397	0.50222	0.73891	CAP2
	ENSG00000042493	-0.10831	0.50981	0.7438	CAPG
	ENSG00000026508	-0.06632	0.51978	0.74997	CD44
	ENSG00000122786	-0.12131	0.52063	0.75051	CALD1
	ENSG00000082781	-0.0929	0.52104	0.75055	ITGB5
	ENSG00000163430	0.08403	0.53717	0.76163	FSTL1
	ENSG00000176788	0.06622	0.54297	0.76555	BASP1
	ENSG00000166508	0.06386	0.54934	0.7689	MCM7
	ENSG00000065534	0.16182	0.55742	0.77425	MYLK
	ENSG00000107984	0.09835	0.57397	0.78631	DKK1
	ENSG00000104332	0.07342	0.59994	0.8049	SFRP1
	ENSG00000122218	-0.06209	0.61131	0.81206	COPA
	ENSG00000129038	0.08803	0.6344	0.82534	LOXL1
	ENSG00000137801	0.08373	0.64807	0.83295	THBS1
	ENSG00000077942	0.08351	0.66349	0.84275	FBLN1
	ENSG00000134871	0.15088	0.67212	0.84751	COL4A2
	ENSG00000105329	-0.09239	0.68709	0.85609	TGFB1
	ENSG00000087494	0.07921	0.69073	0.85716	PTHLH
	ENSG00000164692	0.12988	0.73972	0.88549	COL1A2
	ENSG00000078098	0.13672	0.78455	0.90956	FAP
	ENSG00000142227	0.05847	0.79872	0.91529	EMP3
	ENSG00000116717	-0.05389	0.80941	0.921	GADD45A
	ENSG00000019549	-0.02966	0.83797	0.93406	SNAI2
	ENSG00000116260	0.02067	0.87209	0.95097	QSOX1
	ENSG00000130066	0.02122	0.87881	0.95438	SAT1
	ENSG00000115935	0.04137	0.90846	0.96495	WIPF1
	ENSG00000138685	0.02514	0.91017	0.96564	FGF2
	ENSG00000152661	0.01474	0.91143	0.9662	GJA1
	ENSG00000135919	-0.0152	0.91396	0.9676	SERPINE2
	ENSG00000132031	-0.04545	0.91506	0.96782	MATN3
	ENSG00000198934	0.02449	0.91496	0.96782	MAGEE1
	ENSG00000163069	0.00482	0.96439	0.9888	SGCB
	ENSG00000109321	0.01087	0.96626	0.98934	AREG
