# Supplementary material for: TLR3 activation mediates partial epithelial-to-mesenchymal transition in human keratinocytes
Source: Life Sci Alliance. 2024 Sep 30;7(12):e202402777. doi: 10.26508/lsa.202402777 (PMC11443013; doi:10.26508/lsa.202402777)
Supplement: Supplementary file 5 [file LSA-2024-02777_TableS5.xlsx]

## Sheet: Sheet1
	Supplemental Table 5: Genes upregulated and downregulated by NF-kB-1 following UVB treatment
	genes	logFC	p-value	adj. p-value	SYMBOL
	ENSG00000115414	4.67359	8.657e-18	1.093e-13	FN1
	ENSG00000105825	5.0998	1.228e-13	1.41e-10	TFPI2
	ENSG00000075624	1.82153	4.389e-12	2.192e-09	ACTB
	ENSG00000021355	2.20508	5.508e-12	2.576e-09	SERPINB1
	ENSG00000073756	2.48986	4.328e-11	1.012e-08	PTGS2
	ENSG00000026025	1.81976	4.978e-11	1.084e-08	VIM
	ENSG00000169403	2.13327	1.844e-10	3.063e-08	PTAFR
	ENSG00000162772	-1.92668	1.327e-09	1.331e-07	ATF3
	ENSG00000087494	1.7588	1.837e-09	1.731e-07	PTHLH
	ENSG00000102265	1.51789	4.182e-09	3.342e-07	TIMP1
	ENSG00000100985	4.64705	4.52e-09	3.567e-07	MMP9
	ENSG00000100345	1.35201	9.533e-09	6.141e-07	MYH9
	ENSG00000117525	2.77315	1.847e-08	1.079e-06	F3
	ENSG00000110092	1.49751	1.881e-08	1.079e-06	CCND1
	ENSG00000026508	0.96996	1.939e-08	1.103e-06	CD44
	ENSG00000011422	1.40143	3.912e-08	1.864e-06	PLAUR
	ENSG00000147862	-0.99788	5.851e-08	2.585e-06	NFIB
	ENSG00000041982	-1.71717	6.349e-08	2.727e-06	TNC
	ENSG00000149968	6.04139	6.947e-08	2.876e-06	MMP3
	ENSG00000089685	2.57052	1.233e-07	4.548e-06	BIRC5
	ENSG00000123146	1.7191	1.586e-07	5.593e-06	ADGRE5
	ENSG00000163735	4.69465	1.829e-07	6.276e-06	CXCL5
	ENSG00000196526	1.317	1.907e-07	6.489e-06	AFAP1
	ENSG00000125538	1.61035	2.205e-07	7.344e-06	IL1B
	ENSG00000161011	-0.96434	2.789e-07	8.916e-06	SQSTM1
	ENSG00000110047	1.27381	4.837e-07	1.366e-05	EHD1
	ENSG00000131378	1.62117	5.751e-07	1.561e-05	RFTN1
	ENSG00000106366	1.08503	5.745e-07	1.561e-05	SERPINE1
	ENSG00000136689	1.08749	7.867e-07	1.972e-05	IL1RN
	ENSG00000163739	2.55025	1.373e-06	3.03e-05	CXCL1
	ENSG00000084112	1.2415	3.102e-06	5.517e-05	SSH1
	ENSG00000067225	1.52937	4.243e-06	7.021e-05	PKM
	ENSG00000124570	1.18798	4.505e-06	7.339e-05	SERPINB6
	ENSG00000077238	0.94291	6.028e-06	9.091e-05	IL4R
	ENSG00000171223	1.11084	6.745e-06	9.857e-05	JUNB
	ENSG00000135250	-0.72504	6.956e-06	0.0001	SRPK2
	ENSG00000118971	0.78709	8.235e-06	0.00011	CCND2
	ENSG00000166197	0.76217	1.126e-05	0.00014	NOLC1
	ENSG00000122861	2.92774	1.331e-05	0.00017	PLAU
	ENSG00000164236	-1.82725	1.381e-05	0.00017	ANKRD33B
	ENSG00000136167	2.66279	1.59e-05	0.00019	LCP1
	ENSG00000078401	0.97561	1.671e-05	0.0002	EDN1
	ENSG00000164733	0.63039	1.722e-05	0.0002	CTSB
	ENSG00000012048	1.79286	1.829e-05	0.00021	BRCA1
	ENSG00000137331	1.45622	2.614e-05	0.00028	IER3
	ENSG00000109861	1.15891	3.006e-05	0.00031	CTSC
	ENSG00000120217	2.06372	3.045e-05	0.00031	CD274
	ENSG00000145901	0.77332	3.302e-05	0.00033	TNIP1
	ENSG00000072786	0.93844	3.404e-05	0.00034	STK10
	ENSG00000183337	-1.10497	8.014e-05	0.00067	BCOR
	ENSG00000081041	-1.29291	8.462e-05	0.0007	CXCL2
	ENSG00000156113	1.16606	0.00011	0.00085	KCNMA1
	ENSG00000118503	1.09969	0.00011	0.00086	TNFAIP3
	ENSG00000116717	-0.77013	0.00013	0.001	GADD45A
	ENSG00000109743	1.95591	0.00016	0.00113	BST1
	ENSG00000139618	1.50769	0.0002	0.00135	BRCA2
	ENSG00000121858	1.44569	0.00022	0.00144	TNFSF10
	ENSG00000111012	2.10381	0.00026	0.00163	CYP27B1
	ENSG00000108821	0.8678	0.00028	0.00174	COL1A1
	ENSG00000061273	0.68171	0.00033	0.00198	HDAC7
	ENSG00000171552	0.69225	0.00033	0.00199	BCL2L1
	ENSG00000119408	0.5237	0.00035	0.00209	NEK6
	ENSG00000146648	-0.46498	0.00049	0.0027	EGFR
	ENSG00000084676	-0.86905	0.00049	0.00272	NCOA1
	ENSG00000197081	-0.71602	0.0005	0.00276	IGF2R
	ENSG00000101017	0.79362	0.00051	0.00281	CD40
	ENSG00000087245	2.64198	0.00052	0.00284	MMP2
	ENSG00000101966	-0.43286	0.00053	0.00289	XIAP
	ENSG00000115008	0.72459	0.00059	0.00316	IL1A
	ENSG00000125347	0.85167	0.00088	0.00432	IRF1
	ENSG00000166710	0.45382	0.00109	0.00511	B2M
	ENSG00000069424	-1.55264	0.00135	0.00603	KCNAB2
	ENSG00000099917	0.56982	0.00139	0.00613	MED15
	ENSG00000089250	0.64798	0.0016	0.00688	NOS1
	ENSG00000169180	-0.4551	0.00163	0.00699	XPO6
	ENSG00000141510	-0.51084	0.00169	0.00718	TP53
	ENSG00000110944	0.88395	0.00175	0.00736	IL23A
	ENSG00000125753	0.42901	0.00183	0.00763	VASP
	ENSG00000288701	-0.37149	0.00239	0.00937	PRRC2B
	ENSG00000150630	2.21553	0.00258	0.00999	VEGFC
	ENSG00000026103	0.8332	0.00294	0.01109	FAS
	ENSG00000204642	1.25534	0.00474	0.01616	HLA-F
	ENSG00000115594	1.26869	0.0048	0.01633	IL1R1
	ENSG00000104870	0.74925	0.00525	0.01747	FCGRT
	ENSG00000157227	0.54356	0.0084	0.02551	MMP14
	ENSG00000075618	0.88371	0.00853	0.02587	FSCN1
	ENSG00000142208	1.40451	0.00883	0.02652	AKT1
	ENSG00000134954	0.51762	0.00974	0.02877	ETS1
	ENSG00000102974	-0.46318	0.01028	0.03006	CTCF
	ENSG00000134470	1.00113	0.01066	0.031	IL15RA
	ENSG00000152558	0.47108	0.01424	0.03857	TMEM123
	ENSG00000158710	0.54806	0.01556	0.04138	TAGLN2
	ENSG00000184557	1.59557	0.01871	0.04797	SOCS3
	ENSG00000178726	0.45367	0.02057	0.05164	THBD
	ENSG00000171791	-0.95883	0.02097	0.05236	BCL2
	ENSG00000075785	0.395	0.02152	0.05339	RAB7A
	ENSG00000115652	0.58355	0.02391	0.05799	UXS1
	ENSG00000104312	-0.36709	0.02422	0.05854	RIPK2
	ENSG00000107485	0.31228	0.02742	0.06457	GATA3
	ENSG00000105963	-0.49046	0.02849	0.06656	ADAP1
	ENSG00000003402	0.30124	0.0301	0.0696	CFLAR
	ENSG00000104824	0.37388	0.03193	0.07295	HNRNPL
	ENSG00000154978	0.34933	0.03537	0.07938	VOPP1
	ENSG00000185507	0.46309	0.03789	0.08359	IRF7
	ENSG00000168906	-0.23964	0.04665	0.0987	MAT2A
	ENSG00000104689	-0.3456	0.04857	0.10174	TNFRSF10A
	ENSG00000196498	0.39148	0.05454	0.11149	NCOR2
	ENSG00000110330	-0.23715	0.05485	0.11201	BIRC2
	ENSG00000112096	0.30579	0.05703	0.11543	SOD2
	ENSG00000101266	-0.2488	0.07675	0.14585	CSNK2A1
	ENSG00000077150	0.49612	0.0769	0.146	NFKB2
	ENSG00000159128	0.40252	0.09138	0.1677	IFNGR2
	ENSG00000084207	0.4089	0.10267	0.18317	GSTP1
	ENSG00000116815	0.40771	0.10795	0.19036	CD58
	ENSG00000112149	0.83727	0.1135	0.19777	CD83
	ENSG00000182095	0.20777	0.11699	0.20235	TNRC18
	ENSG00000048392	-0.28658	0.13266	0.22333	RRM2B
	ENSG00000204520	0.34715	0.13311	0.2239	MICA
	ENSG00000146535	0.34948	0.13333	0.22415	GNA12
	ENSG00000173120	-0.16433	0.14322	0.23742	KDM2A
	ENSG00000117713	0.19163	0.1558	0.25376	ARID1A
	ENSG00000181019	0.19717	0.16461	0.26493	NQO1
	ENSG00000127191	0.29175	0.16768	0.26844	TRAF2
	ENSG00000100311	0.36672	0.18084	0.28438	PDGFB
	ENSG00000144118	0.21791	0.18437	0.2886	RALB
	ENSG00000160789	-0.16302	0.19236	0.29808	LMNA
	ENSG00000120889	0.18298	0.20115	0.30815	TNFRSF10B
	ENSG00000164307	-0.22268	0.21428	0.32286	ERAP1
	ENSG00000243156	0.30806	0.21901	0.32872	MICAL3
	ENSG00000167207	-0.51655	0.21906	0.32876	NOD2
	ENSG00000069399	-0.35607	0.25017	0.36369	BCL3
	ENSG00000205268	-0.21124	0.25078	0.36435	PDE7A
	ENSG00000167491	0.12943	0.3089	0.42765	GATAD2A
	ENSG00000168610	-0.15591	0.33437	0.45376	STAT3
	ENSG00000150782	-0.21703	0.37629	0.49712	IL18
	ENSG00000044115	0.10286	0.42457	0.54361	CTNNA1
	ENSG00000095951	-0.11029	0.43776	0.55631	HIVEP1
	ENSG00000100906	-0.12733	0.45935	0.57743	NFKBIA
	ENSG00000123384	0.10582	0.46129	0.57918	LRP1
	ENSG00000102572	-0.10902	0.49802	0.61286	STK24
	ENSG00000163629	0.13696	0.50504	0.61965	PTPN13
	ENSG00000156471	0.21209	0.51132	0.62509	PTDSS1
	ENSG00000100644	-0.09683	0.51956	0.63174	HIF1A
	ENSG00000102034	-0.27942	0.52876	0.64015	ELF4
	ENSG00000135446	0.43101	0.54254	0.65202	CDK4
	ENSG00000168621	0.17877	0.56121	0.6686	GDNF
	ENSG00000197451	-0.07344	0.5758	0.68123	HNRNPAB
	ENSG00000112715	0.07627	0.5772	0.68244	VEGFA
	ENSG00000136997	0.18702	0.58468	0.68863	MYC
	ENSG00000163734	-0.15417	0.59145	0.69415	CXCL3
	ENSG00000171940	0.07951	0.61261	0.71144	ZNF217
	ENSG00000158545	-0.12517	0.61685	0.71473	ZC3H18
	ENSG00000136560	0.13859	0.63656	0.73119	TANK
	ENSG00000023445	-0.10074	0.64449	0.73784	BIRC3
	ENSG00000109762	0.10507	0.65924	0.74935	SNX25
	ENSG00000116604	-0.04286	0.71975	0.79884	MEF2D
	ENSG00000169813	0.04242	0.73646	0.8114	HNRNPF
	ENSG00000075420	-0.07481	0.74191	0.81562	FNDC3B
	ENSG00000131759	-0.08488	0.74464	0.81769	RARA
	ENSG00000100292	-0.04321	0.7816	0.84563	HMOX1
	ENSG00000099875	0.02585	0.82363	0.87638	MKNK2
	ENSG00000107863	0.02629	0.83955	0.88875	ARHGAP21
	ENSG00000101974	0.04339	0.86927	0.91014	ATP11C
	ENSG00000110660	0.01192	0.93718	0.95727	SLC35F2
