# Supplementary material for: TLR3 activation mediates partial epithelial-to-mesenchymal transition in human keratinocytes
Source: Life Sci Alliance. 2024 Sep 30;7(12):e202402777. doi: 10.26508/lsa.202402777 (PMC11443013; doi:10.26508/lsa.202402777)
Supplement: Supplementary file 6 [file LSA-2024-02777_TableS6.xlsx]

## Sheet: Sheet1
	Supplemental Table 6: Genes upregulated and downregulated by NF-kB-1 following poly(I:C) treatment
	genes	logFC	P.Value	adj.P.Val	SYMBOL
	ENSG00000100985	7.14897	1.285e-17	1.601e-13	MMP9
	ENSG00000115414	2.01003	1.339e-14	8.339e-11	FN1
	ENSG00000163735	5.78917	1.15e-12	2.387e-09	CXCL5
	ENSG00000163739	2.23839	1.687e-12	3.002e-09	CXCL1
	ENSG00000023445	3.11334	3.207e-12	3.748e-09	BIRC3
	ENSG00000118503	2.7231	4.928e-12	5.114e-09	TNFAIP3
	ENSG00000145901	1.68669	8.102e-12	7.761e-09	TNIP1
	ENSG00000163734	2.90979	3.11e-11	2.421e-08	CXCL3
	ENSG00000110944	2.58555	7.149e-11	3.709e-08	IL23A
	ENSG00000078401	1.66314	7.568e-11	3.77e-08	EDN1
	ENSG00000011422	1.64528	2.042e-10	7.948e-08	PLAUR
	ENSG00000021355	1.8114	1.057e-09	3.135e-07	SERPINB1
	ENSG00000100906	1.59141	1.931e-09	4.94e-07	NFKBIA
	ENSG00000166710	1.0936	1.445e-08	2.811e-06	B2M
	ENSG00000121858	1.47055	4.299e-08	6.45e-06	TNFSF10
	ENSG00000077150	1.60981	8.471e-08	1.147e-05	NFKB2
	ENSG00000112096	0.94532	1.04e-07	1.349e-05	SOD2
	ENSG00000110330	0.85656	1.047e-07	1.349e-05	BIRC2
	ENSG00000073756	1.04683	6.328e-07	5.601e-05	PTGS2
	ENSG00000125347	1.38069	8.638e-07	7.112e-05	IRF1
	ENSG00000003402	0.92457	1.188e-06	9.25e-05	CFLAR
	ENSG00000169245	4.8009	1.255e-06	9.697e-05	CXCL10
	ENSG00000169429	3.2297	1.301e-06	9.816e-05	CXCL8
	ENSG00000109861	0.9638	1.391e-06	0.0001	CTSC
	ENSG00000232810	3.91516	1.56e-06	0.00011	TNF
	ENSG00000136689	1.48805	4.843e-06	0.00027	IL1RN
	ENSG00000099875	-0.67453	5.066e-06	0.00028	MKNK2
	ENSG00000122861	1.37625	1.046e-05	0.00049	PLAU
	ENSG00000271503	4.78791	2.521e-05	0.00097	CCL5
	ENSG00000105825	0.5905	2.648e-05	0.001	TFPI2
	ENSG00000112149	1.54973	3.264e-05	0.00114	CD83
	ENSG00000090339	3.29993	4.547e-05	0.00147	ICAM1
	ENSG00000134954	0.71551	5.468e-05	0.00166	ETS1
	ENSG00000102265	-0.88234	7.922e-05	0.00222	TIMP1
	ENSG00000100292	0.96596	8.463e-05	0.00235	HMOX1
	ENSG00000125538	0.78124	0.00014	0.00341	IL1B
	ENSG00000100345	0.46734	0.00016	0.00388	MYH9
	ENSG00000136997	-1.17988	0.00017	0.00392	MYC
	ENSG00000108821	0.87473	0.00017	0.00398	COL1A1
	ENSG00000204642	1.23168	0.00019	0.00424	HLA-F
	ENSG00000123384	0.91771	0.00024	0.00508	LRP1
	ENSG00000119139	2.41012	0.00047	0.0082	TJP2
	ENSG00000137462	1.63781	0.00055	0.0093	TLR2
	ENSG00000157227	0.90862	0.00094	0.0138	MMP14
	ENSG00000181019	-0.45321	0.00121	0.01624	NQO1
	ENSG00000139618	0.81517	0.00145	0.01848	BRCA2
	ENSG00000069399	0.72142	0.00207	0.02377	BCL3
	ENSG00000127191	0.62086	0.0021	0.02399	TRAF2
	ENSG00000123146	0.44718	0.00244	0.02649	ADGRE5
	ENSG00000147862	-0.36345	0.00247	0.02658	NFIB
	ENSG00000019582	2.60295	0.00301	0.03068	CD74
	ENSG00000100311	0.9044	0.00386	0.03656	PDGFB
	ENSG00000110047	0.55836	0.00402	0.0376	EHD1
	ENSG00000163435	2.00161	0.00428	0.03943	ELF3
	ENSG00000107863	0.40795	0.00441	0.04031	ARHGAP21
	ENSG00000124570	0.53599	0.00496	0.04377	SERPINB6
	ENSG00000196526	0.44187	0.00498	0.04387	AFAP1
	ENSG00000152558	-0.39895	0.00608	0.05059	TMEM123
	ENSG00000120889	0.32979	0.00674	0.05379	TNFRSF10B
	ENSG00000164733	-0.28025	0.00776	0.05952	CTSB
	ENSG00000288701	0.26372	0.00779	0.05969	PRRC2B
	ENSG00000243156	0.46427	0.0112	0.07723	MICAL3
	ENSG00000160789	0.28336	0.01252	0.08335	LMNA
	ENSG00000117525	0.40713	0.01294	0.08507	F3
	ENSG00000115008	0.34493	0.01306	0.0857	IL1A
	ENSG00000178726	-0.59735	0.01442	0.09193	THBD
	ENSG00000116604	-0.29603	0.01737	0.10234	MEF2D
	ENSG00000081041	0.77766	0.01759	0.10327	CXCL2
	ENSG00000110660	-0.34848	0.01791	0.10446	SLC35F2
	ENSG00000099917	0.48623	0.02029	0.11303	MED15
	ENSG00000077238	0.31784	0.02114	0.11595	IL4R
	ENSG00000150630	0.51416	0.02351	0.12458	VEGFC
	ENSG00000159128	0.36485	0.02468	0.12903	IFNGR2
	ENSG00000087245	0.5696	0.02696	0.13676	MMP2
	ENSG00000118971	-0.34676	0.02695	0.13676	CCND2
	ENSG00000069424	-0.64343	0.02745	0.13819	KCNAB2
	ENSG00000164307	0.36256	0.02958	0.14451	ERAP1
	ENSG00000156113	-0.67855	0.0323	0.15308	KCNMA1
	ENSG00000205268	0.31162	0.03491	0.16058	PDE7A
	ENSG00000166197	-0.24637	0.03655	0.16463	NOLC1
	ENSG00000109743	0.62009	0.04177	0.17901	BST1
	ENSG00000161011	-0.24016	0.0421	0.17981	SQSTM1
	ENSG00000197081	0.34632	0.04281	0.18176	IGF2R
	ENSG00000106366	0.26469	0.0448	0.18649	SERPINE1
	ENSG00000116815	0.43393	0.04648	0.1904	CD58
	ENSG00000146648	-0.20997	0.04656	0.19058	EGFR
	ENSG00000104689	0.34243	0.04765	0.19349	TNFRSF10A
	ENSG00000104870	-0.56725	0.04931	0.19852	FCGRT
	ENSG00000131378	0.33423	0.05064	0.20219	RFTN1
	ENSG00000026025	0.31204	0.05088	0.20262	VIM
	ENSG00000112715	0.23396	0.06149	0.22728	VEGFA
	ENSG00000169403	-0.22421	0.0629	0.23059	PTAFR
	ENSG00000110092	0.25515	0.06311	0.23121	CCND1
	ENSG00000135250	-0.24564	0.06933	0.24676	SRPK2
	ENSG00000158710	0.31334	0.07814	0.2637	TAGLN2
	ENSG00000150782	-0.37756	0.08438	0.27581	IL18
	ENSG00000101266	-0.1846	0.08759	0.28225	CSNK2A1
	ENSG00000168906	-0.23357	0.08894	0.285	MAT2A
	ENSG00000056558	0.92409	0.09061	0.28865	TRAF1
	ENSG00000119408	-0.20323	0.09724	0.30086	NEK6
	ENSG00000095951	0.30044	0.10078	0.30722	HIVEP1
	ENSG00000204305	-0.70935	0.10417	0.31319	AGER
	ENSG00000101966	-0.18936	0.12686	0.3509	XIAP
	ENSG00000026103	0.36904	0.13421	0.36261	FAS
	ENSG00000171940	-0.22358	0.13532	0.36377	ZNF217
	ENSG00000162772	0.32394	0.14727	0.38114	ATF3
	ENSG00000182095	-0.26474	0.15145	0.38663	TNRC18
	ENSG00000204520	0.26586	0.18227	0.43104	MICA
	ENSG00000104312	0.18561	0.2095	0.46522	RIPK2
	ENSG00000072786	-0.18213	0.20975	0.46535	STK10
	ENSG00000120217	-0.20562	0.2106	0.46652	CD274
	ENSG00000156471	-0.43563	0.2246	0.48479	PTDSS1
	ENSG00000169180	0.17128	0.22596	0.48607	XPO6
	ENSG00000102034	0.61546	0.23135	0.4918	ELF4
	ENSG00000061273	-0.24784	0.23712	0.49712	HDAC7
	ENSG00000089250	-0.20515	0.23735	0.49737	NOS1
	ENSG00000141510	0.22838	0.24248	0.50335	TP53
	ENSG00000137331	-0.32933	0.24513	0.50624	IER3
	ENSG00000171791	0.39729	0.25836	0.52171	BCL2
	ENSG00000044115	-0.15639	0.27951	0.54755	CTNNA1
	ENSG00000075624	0.15018	0.28114	0.5497	ACTB
	ENSG00000109762	0.35295	0.2816	0.55025	SNX25
	ENSG00000115594	0.24451	0.28644	0.55557	IL1R1
	ENSG00000134470	0.41962	0.30271	0.57289	IL15RA
	ENSG00000168610	0.16102	0.30279	0.57289	STAT3
	ENSG00000275302	0.86041	0.31657	0.58581	CCL4
	ENSG00000197451	0.11819	0.3222	0.59231	HNRNPAB
	ENSG00000131759	-0.2112	0.32953	0.59882	RARA
	ENSG00000164236	-0.29055	0.33568	0.6046	ANKRD33B
	ENSG00000136560	-0.24415	0.3407	0.61012	TANK
	ENSG00000048392	-0.1766	0.34704	0.61589	RRM2B
	ENSG00000084112	-0.15784	0.34772	0.61654	SSH1
	ENSG00000142208	0.27078	0.35831	0.6251	AKT1
	ENSG00000012048	0.13392	0.36922	0.63534	BRCA1
	ENSG00000184557	-0.52108	0.38696	0.65125	SOCS3
	ENSG00000075618	0.17029	0.39189	0.65545	FSCN1
	ENSG00000171223	0.1611	0.39324	0.6567	JUNB
	ENSG00000183337	0.19672	0.40077	0.66314	BCOR
	ENSG00000041982	-0.16257	0.44282	0.69495	TNC
	ENSG00000136167	0.13773	0.45517	0.70485	LCP1
	ENSG00000117713	0.07371	0.46704	0.71301	ARID1A
	ENSG00000100644	0.11237	0.47014	0.71564	HIF1A
	ENSG00000146535	0.15399	0.4795	0.72369	GNA12
	ENSG00000154978	0.09628	0.48094	0.72451	VOPP1
	ENSG00000075785	0.11884	0.49526	0.73427	RAB7A
	ENSG00000101974	0.14238	0.50125	0.73837	ATP11C
	ENSG00000026508	-0.06632	0.51978	0.74997	CD44
	ENSG00000168621	-0.20423	0.5327	0.75934	GDNF
	ENSG00000067225	0.15122	0.53286	0.75934	PKM
	ENSG00000084676	0.14654	0.55034	0.76968	NCOA1
	ENSG00000167491	-0.06123	0.55343	0.77194	GATAD2A
	ENSG00000185507	0.12043	0.56609	0.78042	IRF7
	ENSG00000102572	-0.07264	0.61995	0.81687	STK24
	ENSG00000104824	0.07402	0.62579	0.81971	HNRNPL
	ENSG00000196498	0.10979	0.63211	0.82392	NCOR2
	ENSG00000135446	-0.32484	0.64923	0.83392	CDK4
	ENSG00000144118	0.059	0.65519	0.83726	RALB
	ENSG00000169813	0.05	0.65825	0.83901	HNRNPF
	ENSG00000163629	0.0742	0.67532	0.84855	PTPN13
	ENSG00000125753	-0.06761	0.68531	0.85504	VASP
	ENSG00000087494	0.07921	0.69073	0.85716	PTHLH
	ENSG00000101017	0.04885	0.71242	0.8697	CD40
	ENSG00000089685	-0.03955	0.71258	0.8698	BIRC5
	ENSG00000171552	0.04385	0.73354	0.88148	BCL2L1
	ENSG00000164692	0.12988	0.73972	0.88549	COL1A2
	ENSG00000084207	-0.09249	0.73971	0.88549	GSTP1
	ENSG00000107485	0.04478	0.76786	0.90066	GATA3
	ENSG00000141968	-0.09494	0.77229	0.90327	VAV1
	ENSG00000105963	0.07491	0.79252	0.91332	ADAP1
	ENSG00000116717	-0.05389	0.80941	0.921	GADD45A
	ENSG00000075420	-0.04144	0.84201	0.93563	FNDC3B
	ENSG00000111012	0.05968	0.84289	0.93619	CYP27B1
	ENSG00000173120	0.01955	0.87484	0.95239	KDM2A
	ENSG00000158545	-0.02438	0.8894	0.9571	ZC3H18
	ENSG00000277632	0.09513	0.89911	0.96209	CCL3
	ENSG00000115652	0.00965	0.97077	0.99054	UXS1
	ENSG00000102974	-0.0016	0.99191	0.99699	CTCF
