# Supplementary material for: TLR3 activation mediates partial epithelial-to-mesenchymal transition in human keratinocytes
Source: Life Sci Alliance. 2024 Sep 30;7(12):e202402777. doi: 10.26508/lsa.202402777 (PMC11443013; doi:10.26508/lsa.202402777)
Supplement: Supplementary file 7 [file LSA-2024-02777_TableS7.xlsx]

## Sheet: Sheet1
	Supplemental Table 7: Staining Patterns and Intensity of TLR3 in NMSCs
		Reviewer 1				Reviewer 2
		Edge Intensity	Interior Intensity	Edge-Interior	Staining Pattern	Edge Intensity	Interior Intensity	Edge-Interior	Staining Pattern
	Well Dif. SCC 1 (Fig. 1A, row 2)	1	1	0	Equal	0	1	-1	Inside
	Well Dif. SCC 2 (Fig. 1A, row 1)	2	0	2	Edge	1	0	1	Edge
	Well Dif. SCC 3	2	1	1	Edge	1	2	-1	Inside
	Well Dif. SCC 4	2	0	2	Edge	2	2	0	Equal
	Well Dif. SCC 5	2	0	2	Edge	3	3	0	Equal
	Well Dif. SCC 6	2	0	2	Edge	1	0	1	Edge
	Well Dif. SCC 7	2	1	1	Edge	2	1	1	Edge
	Well Dif. SCC, superficial invasive 1	2.5	2	0.5	Edge	2.5	2	0.5	Edge
	Average	1.9	0.6	1.3	Edge	1.6	1.4	0.2	Equal
	Well/Moderately Dif. SCC 1	1.5	1	0.5	Edge	0.5	1.5	-1	Inside
	Moderately Dif. SCC 2 (Fig. 1A, row 4)	1.5	1.5	0	Equal	0.5	1	-0.5	Inside
	Moderately Dif. SCC 1 (Fig. 1A, row 3)	1.5	2	-0.5	Inside	0	1	-1	Inside
	Moderately Differentiated SCC 3	0.5	0	0.5	Edge	1.5	0	1.5	Edge
	Moderately Differentiated SCC 4	1	0	1	Edge	2	1	1	Edge
	Average	1.2	0.9	0.3	Equal	0.9	0.9	0	Equal
	Superficial BCC 1	3	1	2	Edge	3	1	2	Edge
	Nodular BCC 1 (Fig. 1B, row 1)	2	2.5	-0.5	Inside	1.5	2	-0.5	Inside
	Nodular Basal 2	0	1	-1	Inside	2	2	0	Equal
	Micronodular BCC 1	3	3	0	Equal	3	3	0	Equal
	Nodular/Infiltrative BCC 1	3	2	1	Edge	2	1	1	Edge
	(Fig. 1B, row 2)
	Nodular/Infiltrative BCC 2	1	2	-1	Inside	0	1	-1	Inside
	Nodular/Infiltrative BCC 3	2	2	0	Equal	2	2	0	Edge
	Infiltrative Basal 1	1	2	-1	Inside	2	3	-1	Inside
	Average	1.9	1.9	0	Equal	1.9	1.9	0	Equal
