# Supplementary material for: TLR3 activation mediates partial epithelial-to-mesenchymal transition in human keratinocytes
Source: Life Sci Alliance. 2024 Sep 30;7(12):e202402777. doi: 10.26508/lsa.202402777 (PMC11443013; doi:10.26508/lsa.202402777)
Supplement: Supplementary file 8 [file LSA-2024-02777_Supplemental_Data_1.xlsx]

## Sheet: Replicates by figure - no image
	Supplemental Methods 1: Biological and Technical Replicates of Experimental Assays
			Type of Replicate Group
	Figure	Experiment Type	Biological	Technical	Total
	1B	Cellular Quantification	≥ 2	3	≥ 21
	1C	Cellular Quantification	≥ 3	≥ 3	≥ 24
	1D	ELISA	2	≥ 2	≥ 4
	1E	qRT-PCR	3	3	≥ 16
	1F	qRT-PCR	7	≥ 2	≥ 36
	1G	Immunoblot	3	1	3
	1H-1K	RNA-sequencing	1	3	3
	2A	qRT-PCR	2	3	12
	2B	qRT-PCR	≥ 6	≥ 3	≥ 30
	2D	Immunoblot Quantification	2	≥ 2	≥ 4
	2F	Migration Wound Density	3	≥ 5	≥ 29
	2H	Invasion Wound Density	2	≥ 5	≥ 19
	3B	qRT-PCR	1	2	≥ 4
	3D	qRT-PCR	1	2	≥ 4
	3F	qRT-PCR	1	3	≥ 4
	4B	Immunoblot Quantification	3	≥ 1	≥ 3
	4D	Immunoblot Quantification	3	≥ 1	≥ 3
	4F	Immunoblot Quantification	3	1	3
	4H	Immunoblot Quantification	3	1	3
	5A	qRT-PCR	7	≥ 2	≥ 30
	5C	qRT-PCR	2	≥ 2	≥ 8
	5D	qRT-PCR	2	≥ 2	≥ 4
	5F	qRT-PCR	2	2	≥ 6
	6A-6B	RNA-sequencing	1	3	3
	6D	ICC Quantification	1	≥ 9	10
	6F	Immunoblot Quantification	2	2	4
	6G	Migration Wound Density	1	≥ 5	≥ 5
	7A	qRT-PCR	≥ 4	2	≥ 8
	7B	qRT-PCR	2	≥ 2	≥ 11
	7C	qRT-PCR	≥ 3	≥ 2	≥ 20
	7D	IHC of SCCs	13	1	13
	7E	IHC of BCCs	8	1	8
	S1A	qRT-PCR	1	3	6
	S1B	qRT-PCR	2	3	≥ 10
	S1C	Immunoblot	2	2	4
	S1F	qRT-PCR	1	3	6
	S1G	qRT-PCR	2	≥ 2	≥ 14
